# Supplementary material for: An Integrated Molecular Networking and Docking Approach to Characterize the Metabolome of Helichrysum splendidum and Its Pharmaceutical Potentials
Source: Metabolites. 2023 Oct 23;13(10):1104. doi: 10.3390/metabo13101104 (PMC10609414; doi:10.3390/metabo13101104)
Supplement: Supplementary file 1 [file metabolites-13-01104-s001.zip]

Archive with 1 entries (1 files):
- metabolites-2635993-supplementary.pdf
